# Supplementary material for: A high-throughput molecular data resource for cutaneous neurofibromas
Source: Sci Data. 2017 Apr 11;4:170045. doi: 10.1038/sdata.2017.45 (PMC5387919; doi:10.1038/sdata.2017.45)
Supplement: Supplementary file 1 [file sdata201745-isa1.zip]

Archive with 5 entries (5 files):
- i_Investigation.txt
- s_study_Gosline.txt
- a_WGS_Gosline.txt
- a_SNP_Gosline.txt
- a_RNASeq_Gosline.txt
