# Supplementary material for: A high-throughput molecular data resource for cutaneous neurofibromas
Source: Sci Data. 2017 Apr 11;4:170045. doi: 10.1038/sdata.2017.45 (PMC5387919; doi:10.1038/sdata.2017.45)
Supplement: Supplementary file 1 [file sdata201745-isa1.zip › i_Investigation.txt]

# Investigation File generated for Scientific Data with Investigation File Authoring Tool version 0.1.0 on 13/03/2017 - This metadata file is CC0
ONTOLOGY SOURCE REFERENCE
Term Source Name	NCBITAXON	PATO	UO	BTO	OBI
Term Source File	http://data.bioontology.org/ontologies/NCBITAXON	http://data.bioontology.org/ontologies/PATO	http://data.bioontology.org/ontologies/UO	http://data.bioontology.org/ontologies/BTO	http://data.bioontology.org/ontologies/OBI
Term Source Version	2016AB	unknown	unknown	unknown	2014-08-18
Term Source Description	National Center for Biotechnology Information (NCBI) Organismal Classification	Phenotypic Quality Ontology	Units of Measurement Ontology	BRENDA Tissue and Enzyme Source Ontology	Ontology for Biomedical Investigations
INVESTIGATION
Investigation Identifier
Investigation Title
Investigation Description
Investigation Submission Date
Investigation Public Release Date
INVESTIGATION PUBLICATIONS
Investigation PubMed ID
Investigation Publication DOI
Investigation Publication Author List
Investigation Publication Title
Investigation Publication Status
Investigation Publication Status Term Accession Number
Investigation Publication Status Term Source REF
INVESTIGATION CONTACTS
Investigation Person Last Name
Investigation Person Mid Initials
Investigation Person First Name
Investigation Person Address
Investigation Person Phone
Investigation Person Fax
Investigation Person Email
Investigation Person Affiliation
Investigation Person Roles
Investigation Person Roles Term Accession Number
Investigation Person Roles Term Source REF
STUDY
Study Identifier	10.1038/sdata.2017.45
Study Title	A high-throughput molecular data resource for cutaneous neurofibromas
Study Submission Date	13/10/2016
Study Public Release Date	11/04/2017
Study Description	http://www.nature.com/articles/sdata201745#abstract
Study File Name	s_study_Gosline.txt
Comment[Subject Keywords]	//;///;///;///;///
Comment[Manuscript Licence]	CC BY-4.0
Comment[Experimental Metadata Licence]	CC0
Comment[Supplementary Information File Name]	
Comment[Supplementary Information File Type]	x-zip-compressed
Comment[Supplementary Information File URL]	http://www.nature.com/articles/sdata201745#supplementary-information
Comment[Data Repository]	Sage Bionetworks 
Comment[Data Record Accession]	doi:10.7303/syn4984604
Comment[Data Record URI]	http://doi.org/10.7303/syn4984604
STUDY DESIGN DESCRIPTORS
Study Design Type	individual genetic characteristics comparison design	clinical history design
Study Design Type Term Accession Number	OBI:0001448	OBI:0001337
Study Design Type Term Source REF	OBI	OBI
STUDY PUBLICATIONS
Study PubMed ID
Study Publication DOI
Study Publication Author List
Study Publication Title
Study Publication Status
Study Publication Status Term Accession Number
Study Publication Status Term Source REF
STUDY FACTORS
Study Factor Name
Study Factor Type
Study Factor Type Term Accession Number
Study Factor Type Term Source REF
STUDY ASSAYS
Study Assay Measurement Type	whole genome sequencing	copy number variation profiling	transcription profiling assay
Study Assay Measurement Type Term Accession Number	""	OBI:0000537	OBI:0000424
Study Assay Measurement Type Term Source REF	""	OBI	OBI
Study Assay Technology Type	DNA sequencing	genotyping by SNP array	RNA sequencing
Study Assay Technology Type Term Accession Number	OBI:0000626	OBI:0002031	OBI:0001177
Study Assay Technology Type Term Source REF	OBI	OBI	OBI
Study Assay Technology Platform	""	""	""
Study Assay File Name	a_WGS_Gosline.txt	a_SNP_Gosline.txt	a_RNASeq_Gosline.txt
STUDY PROTOCOLS
Study Protocol Name	Sample Collection	Whole Genome Sequencing	Copy Number Analysis	RNA Sequencing
Study Protocol Type	selection	whole genome sequencing assay	copy number variation profiling	RNA sequencing
Study Protocol Type Term Accession Number	OBI:0001928	OBI:0002117	OBI:0000537	OBI:0001177
Study Protocol Type Term Source REF	OBI	OBI	OBI	OBI
Study Protocol Description				
Study Protocol URI	""	""	""	""
Study Protocol Version				
Study Protocol Parameters Name	""	instrument	""	instrument
Study Protocol Parameters Name Term Accession Number	""	""	""	""
Study Protocol Parameters Name Term Source REF	""	""	""	""
Study Protocol Components Name	""	""	""	""
Study Protocol Components Type	""	""	""	""
Study Protocol Components Type Term Accession Number	""	""	""	""
Study Protocol Components Type Term Source REF	""	""	""	""
STUDY CONTACTS
Study Person Last Name	Gosline	Weinberg	Knight	Yu	Guo	Prasad	Jones	Shrestha	Boone	Levy	La Rosa	Guinney	Bakker
Study Person First Name	Sara J.C.	Hubert	Pamela	Thomas	Xindi	Nripesh	Angela	Shristi	Braden	Shawn E.	Salvatore	Justin	Annette
Study Person Mid Initials													
Study Person Email	""	""	""	""	""	""	""	""	""	""	""	""	abakker@ctf.org
Study Person Phone													
Study Person Fax													
Study Person Address													
Study Person Affiliation	Computational Oncology, Sage Bionetworks, Seattle, Washington 98109, USA	Plastic and Reconstructive Surgery, Mount Sinai Medical Center, New York, New York 10028, USA	Children’s Tumour Foundation, New York, New York 10005, USA	Computational Oncology, Sage Bionetworks, Seattle, Washington 98109, USA	Computational Oncology, Sage Bionetworks, Seattle, Washington 98109, USA	Hudson-Alpha, Huntsville, Alabama 35806, USA	Hudson-Alpha, Huntsville, Alabama 35806, USA	Hudson-Alpha, Huntsville, Alabama 35806, USA	Hudson-Alpha, Huntsville, Alabama 35806, USA	Hudson-Alpha, Huntsville, Alabama 35806, USA	Children’s Tumour Foundation, New York, New York 10005, USA	Computational Oncology, Sage Bionetworks, Seattle, Washington 98109, USA	Children’s Tumour Foundation, New York, New York 10005, USA
Study Person Roles													
Study Person Roles Term Accession Number													
Study Person Roles Term Source REF													
Comment[Study Person ORCID]			0000-0002-1551-7550	0000-0002-5841-0198									
Comment[Funder]													
Comment[FundRef ID]													
Comment[Funder Term Source REF]													
Comment[Grant Identifier]													
