# Supplementary material for: A high-throughput molecular data resource for cutaneous neurofibromas
Source: Sci Data. 2017 Apr 11;4:170045. doi: 10.1038/sdata.2017.45 (PMC5387919; doi:10.1038/sdata.2017.45)
Supplement: Supplementary file 1 [file sdata201745-isa1.zip › s_study_Gosline.txt]

Source Name	Characteristics[organism]	Term Source REF	Term Accession Number	Characteristics[organism part]	Term Source REF	Term Accession Number	Characteristics[sex]	Term Source REF	Term Accession Number	Characteristics[age]	Unit	Term Source REF	Term Accession Number	Protocol REF	Comment[number of tumours profiled]	Comment[race]	Comment[family history]	Comment[germline NF status]	Sample Name
Neurofibromatosis patients	Homo sapiens	NCBITAXON		neurofibroma cell	BTO	BTO:0003046	female	PATO	PATO:0000383	48	year	UO	UO:0000036	Sample Collection	6	White	Yes	SNV	Patient 1
Neurofibromatosis patients	Homo sapiens	NCBITAXON		neurofibroma cell	BTO	BTO:0003046	female	PATO	PATO:0000383	34	year	UO	UO:0000036	Sample Collection	5	Asian	No	SNV	Patient 2
Neurofibromatosis patients	Homo sapiens	NCBITAXON		neurofibroma cell	BTO	BTO:0003046	female	PATO	PATO:0000383	48	year	UO	UO:0000036	Sample Collection	5	Hispanic	No	SNV	Patient 3
Neurofibromatosis patients	Homo sapiens	NCBITAXON		neurofibroma cell	BTO	BTO:0003046	female	PATO	PATO:0000383	36	year	UO	UO:0000036	Sample Collection	4	White	No	SNV	Patient 4
Neurofibromatosis patients	Homo sapiens	NCBITAXON		neurofibroma cell	BTO	BTO:0003046	male	PATO	PATO:0000384	65	year	UO	UO:0000036	Sample Collection	5	White	No	SNV	Patient 5
Neurofibromatosis patients	Homo sapiens	NCBITAXON		neurofibroma cell	BTO	BTO:0003046	female	PATO	PATO:0000383	46	year	UO	UO:0000036	Sample Collection	4	White	No	LOH	Patient 6
Neurofibromatosis patients	Homo sapiens	NCBITAXON		neurofibroma cell	BTO	BTO:0003046	female	PATO	PATO:0000383	27	year	UO	UO:0000036	Sample Collection	5	Black	No	SNV	Patient 8
Neurofibromatosis patients	Homo sapiens	NCBITAXON		neurofibroma cell	BTO	BTO:0003046	male	PATO	PATO:0000384	35	year	UO	UO:0000036	Sample Collection	4	White	No	SNV	Patient 9
Neurofibromatosis patients	Homo sapiens	NCBITAXON		neurofibroma cell	BTO	BTO:0003046	male	PATO	PATO:0000384	58	year	UO	UO:0000036	Sample Collection	4	White	Yes		Patient 10
Neurofibromatosis patients	Homo sapiens	NCBITAXON		neurofibroma cell	BTO	BTO:0003046	female	PATO	PATO:0000383	30	year	UO	UO:0000036	Sample Collection	6	Black	Yes	SNV	Patient 11
Neurofibromatosis patients	Homo sapiens	NCBITAXON		neurofibroma cell	BTO	BTO:0003046	female	PATO	PATO:0000383	41	year	UO	UO:0000036	Sample Collection	4	White	No		Patient 13
Neurofibromatosis patients	Homo sapiens	NCBITAXON		peripheral blood mononuclear cell	BTO	BTO:0001025	female	PATO	PATO:0000383	48	year	UO	UO:0000036	Sample Collection		White	Yes	SNV	Patient 1_PBMC
Neurofibromatosis patients	Homo sapiens	NCBITAXON		peripheral blood mononuclear cell	BTO	BTO:0001025	female	PATO	PATO:0000383	34	year	UO	UO:0000036	Sample Collection		Asian	No	SNV	Patient 2_PBMC
Neurofibromatosis patients	Homo sapiens	NCBITAXON		peripheral blood mononuclear cell	BTO	BTO:0001025	female	PATO	PATO:0000383	48	year	UO	UO:0000036	Sample Collection		Hispanic	No	SNV	Patient 3_PBMC
Neurofibromatosis patients	Homo sapiens	NCBITAXON		peripheral blood mononuclear cell	BTO	BTO:0001025	female	PATO	PATO:0000383	36	year	UO	UO:0000036	Sample Collection		White	No	SNV	Patient 4_PBMC
Neurofibromatosis patients	Homo sapiens	NCBITAXON		peripheral blood mononuclear cell	BTO	BTO:0001025	male	PATO	PATO:0000384	65	year	UO	UO:0000036	Sample Collection		White	No	SNV	Patient 5_PBMC
Neurofibromatosis patients	Homo sapiens	NCBITAXON		peripheral blood mononuclear cell	BTO	BTO:0001025	female	PATO	PATO:0000383	46	year	UO	UO:0000036	Sample Collection		White	No	LOH	Patient 6_PBMC
Neurofibromatosis patients	Homo sapiens	NCBITAXON		peripheral blood mononuclear cell	BTO	BTO:0001025	female	PATO	PATO:0000383	27	year	UO	UO:0000036	Sample Collection		Black	No	SNV	Patient 8_PBMC
Neurofibromatosis patients	Homo sapiens	NCBITAXON		peripheral blood mononuclear cell	BTO	BTO:0001025	male	PATO	PATO:0000384	35	year	UO	UO:0000036	Sample Collection		White	No	SNV	Patient 9_PBMC
Neurofibromatosis patients	Homo sapiens	NCBITAXON		peripheral blood mononuclear cell	BTO	BTO:0001025	male	PATO	PATO:0000384	58	year	UO	UO:0000036	Sample Collection		White	Yes		Patient 10_PBMC
Neurofibromatosis patients	Homo sapiens	NCBITAXON		peripheral blood mononuclear cell	BTO	BTO:0001025	female	PATO	PATO:0000383	30	year	UO	UO:0000036	Sample Collection		Black	Yes	SNV	Patient 11_PBMC
