# Supplementary material for: A high-throughput molecular data resource for cutaneous neurofibromas
Source: Sci Data. 2017 Apr 11;4:170045. doi: 10.1038/sdata.2017.45 (PMC5387919; doi:10.1038/sdata.2017.45)
Supplement: Supplementary file 1 [file sdata201745-isa1.zip › a_SNP_Gosline.txt]

Sample Name	Protocol REF	Assay Name	Raw Data File	Comment[Data Repository]	Comment[Data Record Accession]	Comment[Data Record URI]
Patient 1	Copy Number Analysis	Patient 1_3	syn5004874	Sage Bionetworks	doi:10.7303/syn4984604	http://doi.org/10.7303/syn4984604
Patient 1	Copy Number Analysis	Patient 1_6	syn5004874	Sage Bionetworks	doi:10.7303/syn4984604	http://doi.org/10.7303/syn4984604
Patient 1	Copy Number Analysis	Patient 1_9	syn5004874	Sage Bionetworks	doi:10.7303/syn4984604	http://doi.org/10.7303/syn4984604
Patient 1_PBMC	Copy Number Analysis	Patient 1_PBMC	syn5004874	Sage Bionetworks	doi:10.7303/syn4984604	http://doi.org/10.7303/syn4984604
Patient 2	Copy Number Analysis	Patient 2_4	syn5004874	Sage Bionetworks	doi:10.7303/syn4984604	http://doi.org/10.7303/syn4984604
Patient 2	Copy Number Analysis	Patient 2_6	syn5004874	Sage Bionetworks	doi:10.7303/syn4984604	http://doi.org/10.7303/syn4984604
Patient 2	Copy Number Analysis	Patient 2_1	syn5004874	Sage Bionetworks	doi:10.7303/syn4984604	http://doi.org/10.7303/syn4984604
Patient 2	Copy Number Analysis	Patient 2_8	syn5004874	Sage Bionetworks	doi:10.7303/syn4984604	http://doi.org/10.7303/syn4984604
Patient 2_PBMC	Copy Number Analysis	Patient 2_PBMC	syn5004874	Sage Bionetworks	doi:10.7303/syn4984604	http://doi.org/10.7303/syn4984604
Patient 3	Copy Number Analysis	Patient 3_1	syn5004874	Sage Bionetworks	doi:10.7303/syn4984604	http://doi.org/10.7303/syn4984604
Patient 3	Copy Number Analysis	Patient 3_2	syn5004874	Sage Bionetworks	doi:10.7303/syn4984604	http://doi.org/10.7303/syn4984604
Patient 3	Copy Number Analysis	Patient 3_3	syn5004874	Sage Bionetworks	doi:10.7303/syn4984604	http://doi.org/10.7303/syn4984604
Patient 3	Copy Number Analysis	Patient 3_4	syn5004874	Sage Bionetworks	doi:10.7303/syn4984604	http://doi.org/10.7303/syn4984604
Patient 3_PBMC	Copy Number Analysis	Patient 3_PBMC	syn5004874	Sage Bionetworks	doi:10.7303/syn4984604	http://doi.org/10.7303/syn4984604
Patient 4_PBMC	Copy Number Analysis	Patient 4_PBMC	syn5004874	Sage Bionetworks	doi:10.7303/syn4984604	http://doi.org/10.7303/syn4984604
Patient 5	Copy Number Analysis	Patient 5_11	syn5004874	Sage Bionetworks	doi:10.7303/syn4984604	http://doi.org/10.7303/syn4984604
Patient 5	Copy Number Analysis	Patient 5_12	syn5004874	Sage Bionetworks	doi:10.7303/syn4984604	http://doi.org/10.7303/syn4984604
Patient 5	Copy Number Analysis	Patient 5_13	syn5004874	Sage Bionetworks	doi:10.7303/syn4984604	http://doi.org/10.7303/syn4984604
Patient 5	Copy Number Analysis	Patient 5_5	syn5004874	Sage Bionetworks	doi:10.7303/syn4984604	http://doi.org/10.7303/syn4984604
Patient 6	Copy Number Analysis	Patient 6_4	syn5004874	Sage Bionetworks	doi:10.7303/syn4984604	http://doi.org/10.7303/syn4984604
Patient 6	Copy Number Analysis	Patient 6_5	syn5004874	Sage Bionetworks	doi:10.7303/syn4984604	http://doi.org/10.7303/syn4984604
Patient 6	Copy Number Analysis	Patient 6_6	syn5004874	Sage Bionetworks	doi:10.7303/syn4984604	http://doi.org/10.7303/syn4984604
Patient 6	Copy Number Analysis	Patient 6_7	syn5004874	Sage Bionetworks	doi:10.7303/syn4984604	http://doi.org/10.7303/syn4984604
Patient 6_PBMC	Copy Number Analysis	Patient 6_PBMC	syn5004874	Sage Bionetworks	doi:10.7303/syn4984604	http://doi.org/10.7303/syn4984604
Patient 8	Copy Number Analysis	Patient 8_5	syn5004874	Sage Bionetworks	doi:10.7303/syn4984604	http://doi.org/10.7303/syn4984604
Patient 8	Copy Number Analysis	Patient 8_7	syn5004874	Sage Bionetworks	doi:10.7303/syn4984604	http://doi.org/10.7303/syn4984604
Patient 8	Copy Number Analysis	Patient 8_4	syn5004874	Sage Bionetworks	doi:10.7303/syn4984604	http://doi.org/10.7303/syn4984604
Patient 8	Copy Number Analysis	Patient 8_6	syn5004874	Sage Bionetworks	doi:10.7303/syn4984604	http://doi.org/10.7303/syn4984604
Patient 9	Copy Number Analysis	Patient 9_1	syn5004874	Sage Bionetworks	doi:10.7303/syn4984604	http://doi.org/10.7303/syn4984604
Patient 9	Copy Number Analysis	Patient 9_6	syn5004874	Sage Bionetworks	doi:10.7303/syn4984604	http://doi.org/10.7303/syn4984604
Patient 9	Copy Number Analysis	Patient 9_7	syn5004874	Sage Bionetworks	doi:10.7303/syn4984604	http://doi.org/10.7303/syn4984604
Patient 9	Copy Number Analysis	Patient 9_3	syn5004874	Sage Bionetworks	doi:10.7303/syn4984604	http://doi.org/10.7303/syn4984604
Patient 9_PBMC	Copy Number Analysis	Patient 9_PBMC	syn5004874	Sage Bionetworks	doi:10.7303/syn4984604	http://doi.org/10.7303/syn4984604
Patient 10	Copy Number Analysis	Patient 10_1	syn5004874	Sage Bionetworks	doi:10.7303/syn4984604	http://doi.org/10.7303/syn4984604
Patient 10	Copy Number Analysis	Patient 10_2	syn5004874	Sage Bionetworks	doi:10.7303/syn4984604	http://doi.org/10.7303/syn4984604
Patient 10	Copy Number Analysis	Patient 10_3	syn5004874	Sage Bionetworks	doi:10.7303/syn4984604	http://doi.org/10.7303/syn4984604
Patient 10	Copy Number Analysis	Patient 10_4	syn5004874	Sage Bionetworks	doi:10.7303/syn4984604	http://doi.org/10.7303/syn4984604
Patient 10_PBMC	Copy Number Analysis	Patient 10_PBMC	syn5004874	Sage Bionetworks	doi:10.7303/syn4984604	http://doi.org/10.7303/syn4984604
Patient 11	Copy Number Analysis	Patient 11_1	syn5004874	Sage Bionetworks	doi:10.7303/syn4984604	http://doi.org/10.7303/syn4984604
Patient 11	Copy Number Analysis	Patient 11_7	syn5004874	Sage Bionetworks	doi:10.7303/syn4984604	http://doi.org/10.7303/syn4984604
Patient 11	Copy Number Analysis	Patient 11_8	syn5004874	Sage Bionetworks	doi:10.7303/syn4984604	http://doi.org/10.7303/syn4984604
Patient 11	Copy Number Analysis	Patient 11_2	syn5004874	Sage Bionetworks	doi:10.7303/syn4984604	http://doi.org/10.7303/syn4984604
Patient 11_PBMC	Copy Number Analysis	Patient 11_PBMC	syn5004874	Sage Bionetworks	doi:10.7303/syn4984604	http://doi.org/10.7303/syn4984604
Patient 13	Copy Number Analysis	Patient 13_1	syn5004874	Sage Bionetworks	doi:10.7303/syn4984604	http://doi.org/10.7303/syn4984604
Patient 13	Copy Number Analysis	Patient 13_2	syn5004874	Sage Bionetworks	doi:10.7303/syn4984604	http://doi.org/10.7303/syn4984604
Patient 13	Copy Number Analysis	Patient 13_3	syn5004874	Sage Bionetworks	doi:10.7303/syn4984604	http://doi.org/10.7303/syn4984604
Patient 13	Copy Number Analysis	Patient 13_7	syn5004874	Sage Bionetworks	doi:10.7303/syn4984604	http://doi.org/10.7303/syn4984604
