# Supplementary material for: A high-throughput molecular data resource for cutaneous neurofibromas
Source: Sci Data. 2017 Apr 11;4:170045. doi: 10.1038/sdata.2017.45 (PMC5387919; doi:10.1038/sdata.2017.45)
Supplement: Supplementary file 1 [file sdata201745-isa1.zip › a_RNASeq_Gosline.txt]

Sample Name	Protocol REF	Parameter Value[instrument]	Assay Name	Raw Data File	Comment[Data Repository]	Comment[Data Record Accession]	Comment[Data Record URI]
Patient 1	RNA Sequencing	Illumina HiSeqX sequencer	Patient 1_1	syn6035832	Sage Bionetworks	doi:10.7303/syn4984604	http://doi.org/10.7303/syn4984604
Patient 1	RNA Sequencing	Illumina HiSeqX sequencer	Patient 1_2	syn6035832	Sage Bionetworks	doi:10.7303/syn4984604	http://doi.org/10.7303/syn4984604
Patient 1	RNA Sequencing	Illumina HiSeqX sequencer	Patient 1_4	syn6035832	Sage Bionetworks	doi:10.7303/syn4984604	http://doi.org/10.7303/syn4984604
Patient 2	RNA Sequencing	Illumina HiSeqX sequencer	Patient 2_1	syn6035832	Sage Bionetworks	doi:10.7303/syn4984604	http://doi.org/10.7303/syn4984604
Patient 2	RNA Sequencing	Illumina HiSeqX sequencer	Patient 2_2	syn6035832	Sage Bionetworks	doi:10.7303/syn4984604	http://doi.org/10.7303/syn4984604
Patient 3	RNA Sequencing	Illumina HiSeqX sequencer	Patient 3_1	syn6035832	Sage Bionetworks	doi:10.7303/syn4984604	http://doi.org/10.7303/syn4984604
Patient 3	RNA Sequencing	Illumina HiSeqX sequencer	Patient 3_2	syn6035832	Sage Bionetworks	doi:10.7303/syn4984604	http://doi.org/10.7303/syn4984604
Patient 3	RNA Sequencing	Illumina HiSeqX sequencer	Patient 3_3	syn6035832	Sage Bionetworks	doi:10.7303/syn4984604	http://doi.org/10.7303/syn4984604
Patient 3	RNA Sequencing	Illumina HiSeqX sequencer	Patient 3_4	syn6035832	Sage Bionetworks	doi:10.7303/syn4984604	http://doi.org/10.7303/syn4984604
Patient 4	RNA Sequencing	Illumina HiSeqX sequencer	Patient 4_1	syn6035832	Sage Bionetworks	doi:10.7303/syn4984604	http://doi.org/10.7303/syn4984604
Patient 4	RNA Sequencing	Illumina HiSeqX sequencer	Patient 4_10	syn6035832	Sage Bionetworks	doi:10.7303/syn4984604	http://doi.org/10.7303/syn4984604
Patient 4	RNA Sequencing	Illumina HiSeqX sequencer	Patient 4_4	syn6035832	Sage Bionetworks	doi:10.7303/syn4984604	http://doi.org/10.7303/syn4984604
Patient 4	RNA Sequencing	Illumina HiSeqX sequencer	Patient 4_9	syn6035832	Sage Bionetworks	doi:10.7303/syn4984604	http://doi.org/10.7303/syn4984604
Patient 5	RNA Sequencing	Illumina HiSeqX sequencer	Patient 5_5	syn6035832	Sage Bionetworks	doi:10.7303/syn4984604	http://doi.org/10.7303/syn4984604
Patient 5	RNA Sequencing	Illumina HiSeqX sequencer	Patient 5_8	syn6035832	Sage Bionetworks	doi:10.7303/syn4984604	http://doi.org/10.7303/syn4984604
Patient 6	RNA Sequencing	Illumina HiSeqX sequencer	Patient 6_4	syn6035832	Sage Bionetworks	doi:10.7303/syn4984604	http://doi.org/10.7303/syn4984604
Patient 6	RNA Sequencing	Illumina HiSeqX sequencer	Patient 6_5	syn6035832	Sage Bionetworks	doi:10.7303/syn4984604	http://doi.org/10.7303/syn4984604
Patient 6	RNA Sequencing	Illumina HiSeqX sequencer	Patient 6_6	syn6035832	Sage Bionetworks	doi:10.7303/syn4984604	http://doi.org/10.7303/syn4984604
Patient 6	RNA Sequencing	Illumina HiSeqX sequencer	Patient 6_7	syn6035832	Sage Bionetworks	doi:10.7303/syn4984604	http://doi.org/10.7303/syn4984604
Patient 8	RNA Sequencing	Illumina HiSeqX sequencer	Patient 8_1	syn6035832	Sage Bionetworks	doi:10.7303/syn4984604	http://doi.org/10.7303/syn4984604
Patient 8	RNA Sequencing	Illumina HiSeqX sequencer	Patient 8_5	syn6035832	Sage Bionetworks	doi:10.7303/syn4984604	http://doi.org/10.7303/syn4984604
Patient 8	RNA Sequencing	Illumina HiSeqX sequencer	Patient 8_4	syn6035832	Sage Bionetworks	doi:10.7303/syn4984604	http://doi.org/10.7303/syn4984604
Patient 8	RNA Sequencing	Illumina HiSeqX sequencer	Patient 8_6	syn6035832	Sage Bionetworks	doi:10.7303/syn4984604	http://doi.org/10.7303/syn4984604
Patient 9	RNA Sequencing	Illumina HiSeqX sequencer	Patient 9_1	syn6035832	Sage Bionetworks	doi:10.7303/syn4984604	http://doi.org/10.7303/syn4984604
Patient 9	RNA Sequencing	Illumina HiSeqX sequencer	Patient 9_6	syn6035832	Sage Bionetworks	doi:10.7303/syn4984604	http://doi.org/10.7303/syn4984604
Patient 10	RNA Sequencing	Illumina HiSeqX sequencer	Patient 10_1	syn6035832	Sage Bionetworks	doi:10.7303/syn4984604	http://doi.org/10.7303/syn4984604
Patient 10	RNA Sequencing	Illumina HiSeqX sequencer	Patient 10_2	syn6035832	Sage Bionetworks	doi:10.7303/syn4984604	http://doi.org/10.7303/syn4984604
Patient 10	RNA Sequencing	Illumina HiSeqX sequencer	Patient 10_3	syn6035832	Sage Bionetworks	doi:10.7303/syn4984604	http://doi.org/10.7303/syn4984604
Patient 11	RNA Sequencing	Illumina HiSeqX sequencer	Patient 11_1	syn6035832	Sage Bionetworks	doi:10.7303/syn4984604	http://doi.org/10.7303/syn4984604
Patient 11	RNA Sequencing	Illumina HiSeqX sequencer	Patient 11_14	syn6035832	Sage Bionetworks	doi:10.7303/syn4984604	http://doi.org/10.7303/syn4984604
Patient 11	RNA Sequencing	Illumina HiSeqX sequencer	Patient 11_3	syn6035832	Sage Bionetworks	doi:10.7303/syn4984604	http://doi.org/10.7303/syn4984604
Patient 13	RNA Sequencing	Illumina HiSeqX sequencer	Patient 13_1	syn6035832	Sage Bionetworks	doi:10.7303/syn4984604	http://doi.org/10.7303/syn4984604
Patient 13	RNA Sequencing	Illumina HiSeqX sequencer	Patient 13_3	syn6035832	Sage Bionetworks	doi:10.7303/syn4984604	http://doi.org/10.7303/syn4984604
